# Supplementary material for: Redesigning Rural Acute Stroke Care: A Person-Centered Approach
Source: Int J Environ Res Public Health. 2023 Jan 15;20(2):1581. doi: 10.3390/ijerph20021581 (PMC9864304; doi:10.3390/ijerph20021581)
Supplement: Supplementary file 1 [file ijerph-20-01581-s001.zip]

Archive with 1 entries (1 files):
- ijerph-2093591-supplementary.pdf
